# Supplementary material for: Effect of Particle Strength on SiCp/Al Composite Properties with Network Architecture Design
Source: Materials (Basel). 2024 Jan 26;17(3):597. doi: 10.3390/ma17030597 (PMC10856433; doi:10.3390/ma17030597)
Supplement: Supplementary file 1 [file materials-17-00597-s001.zip]

Archive with 1 entries (1 files):
- materials-2624208-supplementary.pdf
